# Supplementary material for: Biomimetic Superhydrophobic Films with an Extremely Low Roll-Off Angle Modified by F16CuPc via Two-Step Fabrication
Source: Nanomaterials (Basel). 2022 Mar 14;12(6):953. doi: 10.3390/nano12060953 (PMC8953802; doi:10.3390/nano12060953)
Supplement: Supplementary file 1 [file nanomaterials-12-00953-s001.zip]

Archive with 1 entries (1 files):
- nanomaterials-1613755-supplementary.pdf
